# Supplementary material for: Aphid Resistance in Pisum Affects the Feeding Behavior of Pea-Adapted and Non-Pea-Adapted Biotypes of Acyrthosiphon pisum Differently
Source: Insects. 2022 Mar 8;13(3):268. doi: 10.3390/insects13030268 (PMC8955652; doi:10.3390/insects13030268)
Supplement: Supplementary file 1 [file insects-13-00268-s001.zip]

Archive with 1 entries (1 files):
- insects-1600372-supplementary.pdf
